# Supplementary material for: Screening and Genomic Analysis of Bacillus velezensis R12 as a Biocontrol Agent Against Fusarium oxysporum Causing Wilt in Longya Lily (Lilium brownii var. viridulum)
Source: Microorganisms. 2025 Oct 23;13(11):2430. doi: 10.3390/microorganisms13112430 (PMC12654850; doi:10.3390/microorganisms13112430)
Supplement: Supplementary file 1 [file microorganisms-13-02430-s001.zip]

Archive with 1 entries (1 files):
- microorganisms-3890992-supplementary.pdf
